# Supplementary material for: Tirzepatide reduces alcohol drinking and relapse-like behaviours in rodents
Source: eBioMedicine. 2026 Jan 7;124:106119. doi: 10.1016/j.ebiom.2025.106119 (PMC12808897; doi:10.1016/j.ebiom.2025.106119)
Supplement: Supplementary Table [file mmc1.xlsx]

## Sheet: Summary
	Supplementary Table 1
	Differentially expressed proteins up-regulated in tirzepatide group compared to vehicle group
	Accession	Gene symbol	Protein description	p-value	-log10 (p-value)	log2 (fold change)	Biological function or pathway	Reference (UniProtKB)	Additional references
	Q4V8E5	MFSD3	Major facilitator superfamily domain-containing protein 3	0.00575	2.24007	0.335542	Transporter activity	https://www.ebi.ac.uk/QuickGO/annotations?geneProductId=Q4V8E5
	P43278	H1-0	Histone H1.0	0.0138	1.85603	0.333293	Histone linker	https://www.ebi.ac.uk/QuickGO/annotations?geneProductId=P43278
	Q496Z9	TRMT1L	TRMT1-like protein	0.00692	2.1634	0.331621	Adult behaviour, role in motor coordination	https://www.ebi.ac.uk/QuickGO/annotations?geneProductId=Q496Z9
	P15865	H1-4	Histone H1.4	0.024	1.61967	0.325986	Histone linker	https://www.ebi.ac.uk/QuickGO/annotations?geneProductId=P15865
	O08701	ARG2	Arginase-2, mitochondrial	0.0398	1.40201	0.303711	Glucose homeostasis, insulin sensitivity	https://www.ebi.ac.uk/QuickGO/annotations?geneProductId=O08701
	Q9WVK3	PECR	Peroxisomal trans-2-enoyl-CoA reductase	0.00562	2.25021	0.265761	Fatty acid biosynthesis, Neuroinflammation, Alcohol related effects	https://www.ebi.ac.uk/QuickGO/annotations?geneProductId=Q9WVK3
	Q9R1S9	MDK	Midkine	0.0209	1.68089	0.248466	Brain development, regulate ethanol consumption, behaviour, short-term memory	https://www.ebi.ac.uk/QuickGO/annotations?geneProductId=Q9R1S9
	P13437	ACAA2	3-ketoacyl-CoA thiolase, mitochondrial	0.0257	1.59232	0.243767	Fatty acid biosynthesis, associated with alcohol use disorder	https://www.ebi.ac.uk/QuickGO/annotations?geneProductId=P13437
	Q4KM93	TMEM177	Transmembrane protein 177	0.0288	1.54349	0.238719	Mitochondrial respiratory chain complex I assembly	https://www.ebi.ac.uk/QuickGO/annotations?geneProductId=Q4KM93
	P60889	CBX7	Chromobox protein homolog 7	0.00741	2.12928	0.238389	Chromatin binding, methylated histone, Promotes histone H3 trimethylation at 'Lys-9' (H3K9me3).	https://www.ebi.ac.uk/QuickGO/annotations?geneProductId=P60889	doi: 10.1038/s41467-022-34269-7 , doi: 10.1038/s41418-018-0064-0
	Q05096	MYO1B	Unconventional myosin-Ib	0.0339	1.4741	0.232442	Nervous system development	https://www.ebi.ac.uk/QuickGO/annotations?geneProductId=Q05096
	Q499T2	IFI30	Gamma-interferon-inducible lysosomal thiol reductase	0.038	1.42024	0.230824	Immune and protein stabilization	https://www.ebi.ac.uk/QuickGO/annotations?geneProductId=Q499T2
	Q5FVM1	TMEM231	Transmembrane protein 231	0.00347	2.46178	0.228333	Regulation of protein localization	https://www.ebi.ac.uk/QuickGO/annotations?geneProductId=Q5FVM1
	B2GV91	LYRM2	LYR motif-containing protein 2	0.0363	1.443	0.223629	Mitochondrial respiratory chain complex I assembly	https://www.ebi.ac.uk/QuickGO/annotations?geneProductId=B2GV91
	A1L1L7	ZNF426	Zinc finger protein 426	0.000759	3.1163	0.221847	DNA processes and RNA	https://www.ebi.ac.uk/QuickGO/annotations?geneProductId=A1L1L7
	Q5RKI3	POLL	DNA polymerase lambda	0.0145	1.84249	0.221658	DNA processes	https://www.ebi.ac.uk/QuickGO/annotations?geneProductId=Q5RKI3
	P18437	HMGN2	Non-histone chromosomal protein HMG-17	0.00417	2.37926	0.221194	Chromatin organization	https://www.ebi.ac.uk/QuickGO/annotations?geneProductId=P18437	doi: 10.1186/s13072-019-0320-7 , doi: 10.1074/jbc.M114.555425
	P31643	SLC6A6	Sodium- and chloride-dependent taurine transporter	0.00617	2.20536	0.218745	GABA-ergic synapse, GABA import, neurotransmitter, taurine	https://www.ebi.ac.uk/QuickGO/annotations?geneProductId=P31643
	P31503	POU2F1	POU domain, class 2, transcription factor 1	0.049	1.31098	0.193588	Chromatin binding, activates the promoters of genes such as those for histone H2B	https://www.ebi.ac.uk/QuickGO/annotations?geneProductId=P31503	doi: 10.1016/S0021-9258(19)74567-0 , doi: 10.1093/nar/gky635
	A6N6J5	WDR35	WD repeat-containing protein 35	0.0417	1.3781	0.193115	Cellular response to glucose stimulus	https://www.ebi.ac.uk/QuickGO/annotations?geneProductId=A6N6J5
	Q9Z1B2	GSTM5	Glutathione S-transferase Mu 5	6.46e-05	4.18929	0.177831	Glutathione metabolic process	https://www.ebi.ac.uk/QuickGO/annotations?geneProductId=Q9Z1B2
	P36860	RALB	Ras-related protein Ral-B	0.017	1.77241	0.177644	Oncogen, apoptotic processis, response to starvation	https://www.ebi.ac.uk/QuickGO/annotations?geneProductId=P36860
	Q4V7F5	PIH1D1	PIH1 domain-containing protein 1	0.00912	2.03785	0.176721	Positive regulation of glucose mediated signaling pathway, mTORC, histone binding, chromatin remodelling	https://www.ebi.ac.uk/QuickGO/annotations?geneProductId=Q4V7F5	doi: 10.1016/j.celrep.2014.03.013 , doi: 10.1093/jmcb/mjs003
	Q4KLZ6	TKFC	Triokinase/FMN cyclase	0.0347	1.46317	0.173639	Fructose catabolism/metabolism	https://www.ebi.ac.uk/QuickGO/annotations?geneProductId=Q4KLZ6
	Q641Y9	DALRD3	DALR anticodon-binding domain-containing protein 3	0.0269	1.57332	0.161628	tRNA processes	https://www.ebi.ac.uk/QuickGO/annotations?geneProductId=Q641Y9
	Q9JIM4	DUSP12	Dual specificity protein phosphatase 12	0.00537	2.27275	0.160735	Chromatin binding, histone H2AXS140 and H2AXS142 phosphatase activity, chromatin remodelling	https://www.ebi.ac.uk/QuickGO/annotations?geneProductId=Q9JIM4	doi: 10.1016/j.jprot.2019.02.008
	Q80W57	ABCG2	Broad substrate specificity ATP-binding cassette transporter CG2	0.00955	2.01909	0.156373	Response to alcohol, response to insulin lipid homeostasis	https://www.ebi.ac.uk/QuickGO/annotations?geneProductId=Q80W57
	Q4QQT6	BRIX1	Ribosome biogenesis protein BRX1 homolog	0.0251	1.60419	0.155099	rRNA processing	https://www.ebi.ac.uk/QuickGO/annotations?geneProductId=Q4QQT6
	Q5RKH7	SLC35F6	Solute carrier family 35 member F6	0.0447	1.34509	0.153323	Transmembrane transport	https://www.ebi.ac.uk/QuickGO/annotations?geneProductId=P31643
	P84245	H3-3B	Histone H3.3	0.00479	2.32362	0.148728	Histone	https://www.ebi.ac.uk/QuickGO/annotations?geneProductId=P84245
	P02262	H2A-1A	Histone H2A type 1	0.00692	2.16151	0.148653	Histone	https://www.ebi.ac.uk/QuickGO/annotations?geneProductId=P02262
	Q642A6	VWA1	von Willebrand factor A domain-containing protein 1	0.0447	1.34785	0.141123	Behavioural response to pain, Regulation of Insulin-like Growth Factor (IGF) transport	https://www.ebi.ac.uk/QuickGO/annotations?geneProductId=Q642A6
	Q8K4H4	APTX	Aprataxin	0.0437	1.36284	0.139037	DNA repair, chromatin	https://www.ebi.ac.uk/QuickGO/annotations?geneProductId=Q8K4H4	doi: 10.1093/nar/gky507 , doi: 10.1093/hmg/ddh122
	P57790	KEAP1	Kelch-like ECH-associated protein 1	0.0468	1.33229	0.138332	Regulator of Nrf2, oxidative stress	https://www.ebi.ac.uk/QuickGO/annotations?geneProductId=P57790
	Q6P798	RCBTB2	RCC1 and BTB domain-containing protein 2	0.0363	1.44424	0.137146	Liver and GI development	https://www.ebi.ac.uk/QuickGO/annotations?geneProductId=Q6P798
	Differentially expressed proteins down-regulated in tirzepatide group compared to vehicle group
	Accession	Gene symbol	Protein description	p-value	-log10 (p-value)	log2 (fold change)	Biological function or pathway	Reference (UniProtKB)	Additional references
	P97710	SIRPA	Tyrosine-protein phosphatase non-receptor type substrate 1	0.0331	1.48018	-0.5859	Response to interleukin, regulation of microglial synaptic loss, neurodegeneration, neuroinflammation	https://www.ebi.ac.uk/QuickGO/annotations?geneProductId=P97710
	Q5BK56	GSTM4	Glutathione S-transferase Mu 4	0.00132	2.8786	-0.518905	Glutathione metabolic process, lipid metabolic processes	https://www.ebi.ac.uk/QuickGO/annotations?geneProductId=Q5BK56
	Q9QZQ5	CCN3	CCN family member 3	0.0331	1.48134	-0.351605	Negative regulation of insulin secretion, Notch binding, positive regulation of Notch signaling pathway	https://www.ebi.ac.uk/QuickGO/annotations?geneProductId=Q9QZQ5
	O35815	ATXN3	Ataxin-3	0.011	1.9626	-0.208621	Exploration behaviour, mTORC1 signaling (linked to alcohol histone deacetylase activity	https://www.ebi.ac.uk/QuickGO/annotations?geneProductId=O35815	doi: 10.1093/nar/gkad212 , doi: 10.1523/JNEUROSCI.2053-06.2006
	Q5BJT4	TXNDC15	Thioredoxin domain-containing protein 15	0.0309	1.51199	-0.207457	Tyrosine biosynthetic process, by oxidation of phenylalanine	https://www.ebi.ac.uk/QuickGO/annotations?geneProductId=Q5BJT4
	Q6RJR6	RTN3	Reticulon-3	0.0282	1.54541	-0.203618	Brain development, glutamatergic synapse, obesity triglycerides	https://www.ebi.ac.uk/QuickGO/annotations?geneProductId=Q6RJR6
	Q6AXT7	RBM42	RNA-binding protein 42	0.0132	1.87842	-0.200977	mRNA binding activity/mRNA splicing	https://www.ebi.ac.uk/QuickGO/annotations?geneProductId=Q6AXT7
	Q569B5	LRRC14	Leucine-rich repeat-containing protein 14	0.0151	1.82248	-0.197819	Toll-like receptor	https://www.ebi.ac.uk/QuickGO/annotations?geneProductId=Q569B5
	Q64548	RTN1	Reticulon-1	0.038	1.42468	-0.197562	Brain development, alcohol-regulated gene	https://www.ebi.ac.uk/QuickGO/annotations?geneProductId=Q64548
	D3ZFB6	PRRT2	Proline-rich transmembrane protein 2	0.0316	1.49973	-0.193847	Glutamatergic synapse, post- and presynapse, movement disorders	https://www.ebi.ac.uk/QuickGO/annotations?geneProductId=D3ZFB6
	A2VCW9	AASS	Alpha-aminoadipic semialdehyde synthase, mitochondrial	0.0417	1.37543	-0.189939	Saccharopine dehydrogenase (NAD+, L-glutamate-forming) activity,glutamate learning	https://www.ebi.ac.uk/QuickGO/annotations?geneProductId=A2VCW9
	B1WBU8	PLEKHD1	Pleckstrin homology domain-containing family D member 1	0.0407	1.39027	-0.175026		https://www.uniprot.org/uniprotkb/B1WBU8/entry
	M0RDU0	F8A1	40-kDa huntingtin-associated protein	0.0263	1.58424	-0.16931	Negative regulation of proteasomal protein catabolic process , vesicle cytoskeletal trafficking	https://www.ebi.ac.uk/QuickGO/annotations?geneProductId=M0RDU0
	O88339	EPN1	Epsin-1	0.0407	1.3851	-0.151018	Post- and presynapse, Notch signaling pathway	https://www.ebi.ac.uk/QuickGO/annotations?geneProductId=O88339
	Q01460	CTBS	Di-N-acetylchitobiase	0.0457	1.34428	-0.138753	Oigosaccharide catabolic process	https://www.ebi.ac.uk/QuickGO/annotations?geneProductId=Q01460
	P34926	MAP1A	Microtubule-associated protein 1A	0.00525	2.27985	-0.13746	Glutamatergic synapse, memory, associative learning, glutamate, nmda, ampa, synatic plasticity	https://www.ebi.ac.uk/QuickGO/annotations?geneProductId=P34926
	Supplementary Table 1 includes all differentially expressed proteins (DEP)s and their detailed gene ontology (GO)-annotations and reactome pathway, p-value 0.05 and Fold change Log2 ±0.137
